# Supplementary material for: Morphological and genetic variation in the Ornithomya avicularia (Diptera: Hippoboscidae) populations across northeastern Eurasia
Source: Int J Parasitol Parasites Wildl. 2026 May 6;30:101235. doi: 10.1016/j.ijppaw.2026.101235 (PMC13195286; doi:10.1016/j.ijppaw.2026.101235)
Supplement: Multimedia component 1 [file mmc1.xlsx]

## Sheet: Лист1
NCBI number of fly	Bird from what the fly was collected	Coordinates of the place where the bird was caught
PV484792	sp	43.016160, 134.126259
PV478787	Ficedula zanthopygia (Hay, 1845)	43.016160, 134.126259
PV478787	Ocyris spodocephala (Pallas, 1776)	43.016160, 134.126259
PV478787	Sitta europaea Linnaeus, 1758	43.016160, 134.126259
PV478787	Sitta europaea Linnaeus, 1758	43.016160, 134.126259
PV478787	Sitta europaea Linnaeus, 1758	43.016160, 134.126259
PV478787	sp	43.016160, 134.126259
PV478787	sp	43.016160, 134.126259
PV484794	Sitta europaea Linnaeus, 1758	43.016160, 134.126259
PV484793	Sitta europaea Linnaeus, 1758	43.016160, 134.126259
PV478787	Sitta europaea Linnaeus, 1758	43.016160, 134.126259
PV474208	Ocyris spodocephala (Pallas, 1776)	43.016160, 134.126259
PV474219	Sitta europaea Linnaeus, 1758	43.016160, 134.126259
OR064831	Dendrocopos leucotos (Bechstein, 1802)	43.016160, 134.126259
PV474212	Sitta europaea Linnaeus, 1758	43.016160, 134.126259
PV474221	Motacilla cinerea Tunstall, 1771	43.016160, 134.126259
PV474206	Sitta europaea Linnaeus, 1758	43.016160, 134.126259
PV467698	Parus major Linnaeus, 1758	55.162780, 20.821483
PV474180	Cuculus canorus (Linnaeus, 1758)	55.162780, 20.821483
OR064832	Parus major Linnaeus, 1758	55.162780, 20.821483
PV474178	Cuculus canorus (Linnaeus, 1758)	55.162780, 20.821483
PV467418	Cuculus canorus (Linnaeus, 1758)	55.162780, 20.821483
PV467593	Cuculus canorus (Linnaeus, 1758)	55.162780, 20.821483
PV467594	Parus major Linnaeus, 1758	55.162780, 20.821483
PV466816	Cuculus canorus (Linnaeus, 1758)	55.162780, 20.821483
PV466816	Cuculus canorus (Linnaeus, 1758)	55.162780, 20.821483
PV466816	Parus major Linnaeus, 1758	55.162780, 20.821483
PV467404	Parus major Linnaeus, 1758	55.162780, 20.821483
PV467603	Parus major Linnaeus, 1758	55.162780, 20.821483
PV467707	Cuculus canorus (Linnaeus, 1758)	55.162780, 20.821483
PV474178	Cuculus canorus (Linnaeus, 1758)	55.162780, 20.821483
PV467375	Turdus iliacus Linnaeus, 1758	55.429464, 86.259929
PV467375	Emberiza citrinella (Linnaeus, 1758)	55.429464, 86.259929
PV467364	Emberiza citrinella (Linnaeus, 1758)	55.429464, 86.259929
PV467364	Emberiza citrinella (Linnaeus, 1758)	55.429464, 86.259929
PV467370	Emberiza citrinella (Linnaeus, 1758)	55.429464, 86.259929
PV467364	Emberiza citrinella (Linnaeus, 1758)	55.429464, 86.259929
PV467375	Turdus iliacus Linnaeus, 1758	55.429464, 86.259929
PV467375	Turdus iliacus Linnaeus, 1758	55.429464, 86.259929
PV467364	Turdus iliacus Linnaeus, 1758	55.429464, 86.259929
PV467364	Turdus iliacus Linnaeus, 1758	55.429464, 86.259929
PV467726	Muscicapa striata (Pallas, 1764)	60.676646, 32.945370
PV467719	Muscicapa striata (Pallas, 1764)	60.676646, 32.945370
PV468193	sp	47.337321, 39.743721
OR064829	sp	47.337321, 39.743721
PV467458	Turdus pilaris (Linnaeus, 1758)	55.645517, 36.034157
OR064830	Turdus pilaris (Linnaeus, 1758)	55.645517, 36.034157
